# Supplementary material for: Recombinant Alphaherpesvirus Vectors in Veterinary Vaccinology: Platforms, Applications, and Translational Challenges
Source: Int J Mol Sci. 2026 Jun 24;27(13):5686. doi: 10.3390/ijms27135686 (PMC13362248; doi:10.3390/ijms27135686)
Supplement: Supplementary file 1 [file ijms-27-05686-s001.zip]

Archive with 1 entries (1 files):
- ijms-4331356-supplementary.pdf
